# Supplementary material for: Investigating Factors Associated with Employees’ Attitudes Towards Work-Related Infection Control Measures During the COVID-19 Pandemic: An Exploratory Cross-Sectional Study from Seven Different Companies in Germany, July–August 2021
Source: Healthcare (Basel). 2025 Sep 27;13(19):2454. doi: 10.3390/healthcare13192454 (PMC12524139; doi:10.3390/healthcare13192454)
Supplement: Supplementary file 1 [file healthcare-13-02454-s001.zip]

Archive with 1 entries (1 files):
- healthcare-3835815-supplementary.pdf
